# Supplementary material for: The Mitochondrial Genomes of Siboglinum plumosum and Oligobrachia dogieli (Annelida: Siboglinidae) and Their Phylogenetic Analysis
Source: Genes (Basel). 2024 Jan 7;15(1):77. doi: 10.3390/genes15010077 (PMC10815697; doi:10.3390/genes15010077)
Supplement: Supplementary file 1 [file genes-15-00077-s001.zip]

Archive with 1 entries (1 files):
- genes-2757406-supplementary.pdf
